# Supplementary material for: Attenuated Molecular Response to SARS-CoV-2 in MDMs Isolated from Immunosuppressed Transplanted Patients
Source: Int J Mol Sci. 2025 Oct 28;26(21):10489. doi: 10.3390/ijms262110489 (PMC12610424; doi:10.3390/ijms262110489)
Supplement: Supplementary file 1 [file ijms-26-10489-s001.zip › File S1.xlsx]

## Sheet: ID VOCs active-vs-CTRL
Supplementary File : Complete DEGs list of Immunosuppressed MDM exposed to VOCs normalized to immunosuppressed controls
D614G						ALPHA						GAMMA						DELTA						OMICRON
up	Pvalue		down	Pvalue		up	p-value		down	Pvalue		up	Pvalue		down	Pvalue		up	p-value		down	Pvalue		up	p-value		down	p-value
SNORD116-15	8.01283e-09		RPS16	4.7043e-06		SNORA42	3.31561e-09		CCDC58	8.24904e-05		RP11-761N21.2	6.0989e-09		RNY3	2.18709e-06		RP11-572O6.1	4.02817e-06		Y-RNA	2.18709e-06		TRIM16L	0.000336156		SCARNA17	8.86236e-08
SNORD116-24	1.57967e-07		SRP14	1.75702e-05		SNORA13	4.29257e-07		MT-ND4L	0.000624291		CTD-2540B15.11	1.46271e-05		Y-RNA	2.18709e-06		SNORA42	6.43569e-05		AL136376.1	3.27471e-05		RNU2-2P	0.000668154		SNHG9	2.29573e-05
SNORD116-17	1.57103e-05		MYD88	4.97746e-05		SNORD97	0.000162426		PDCD4	0.00160112		COX7CP1	6.45631e-05		TMSB4XP6	0.000410462		CTD-2540B15.11	0.0001814		SNORA22	0.000199177		RNU2-6P	0.00210476		RHOQP1	6.24672e-05
SNORD116-19	1.57103e-05		HSP90AA1	8.9133e-05		SNORA53	0.00031713		AKT3	0.00249202		SCARNA12	0.000337016		SNORA22	0.000625053		RP5-940J5.9	0.00064619		LINC00338	0.000912225		SNORA14B	0.00347538		CTD-3065J16.9	0.000239389
SNORA70	0.000184056		SAFB2	0.000127516		RNU1-28P	0.000321304		PLAC8	0.00254466		HIST1H4K	0.00043676		BHLHE41	0.000672764		HIST1H4K	0.000978696		MTATP6P1	0.00112462		SNORD97	0.00405319		NUDCD2	0.000275354
MTRNR2L12	0.000436364		BHLHE41	0.000142273		RNU1-1	0.000321304		GBP1	0.0034338		HIST1H3C	0.00121396		CCDC58	0.000708303		SNORA48	0.00179205		SNORA74A	0.00132585		CTD-2328D6.1	0.00645015		RABAC1	0.000605266
HIST1H3C	0.000814245		PRKCZ	0.000223661		RNVU1-18	0.000321304		MALAT1	0.00381316		SNORD3C	0.00217045		AL136376.1	0.00108386		RN7SKP80	0.00215561		RP11-34P1.2	0.00135009		AC010970.2	0.00683663		RPL21P75	0.000640841
CTD-2540B15.11	0.0021698		ZC3H6	0.000256521		RNU1-3	0.000321304		RP11-529K1.3	0.00429315		RP5-940J5.9	0.00456793		RNU2-61P	0.00130888		SNHG9	0.00254319		EEF2	0.00149564		RNA5-8SP6	0.00847482		RP11-486A14.2	0.00102144
RNU2-6P	0.00634674		RPLP1	0.000257885		RNU4-2	0.00102356		MTATP6P1	0.00461178		AL162151.3	0.00463797		ITGB1P1	0.0017383		SNORD3C	0.0104094		RN7SL425P	0.00153205		APH1B	0.00851151		MRPS18AP1	0.00181433
SNORD3A	0.00768698		RRBP1	0.000279993		RNU5A-1	0.00116453		MT-ATP8	0.00558389		RNY1	0.00633483		RP11-500M8.7	0.00174275		RPL15P3	0.0105049		TMSB4XP6	0.00212621		SLC6A8	0.00965044		SMN1	0.00280338
RNY3	0.0103819		SNRNP35	0.000294916		RNY1	0.00196781		CTLA4	0.00583915		SNORD3B-2	0.00662616		CTD-2328D6.1	0.00178738		RP11-175B9.3	0.0123359		ITGB1P1	0.0021546		ALDH7A1	0.0151877		LSM10	0.00401229
RNY1	0.0112747		MORF4L1	0.000322846		SNORA81	0.00216177		MT-ND4	0.00675186		RPS17	0.00675522		RP11-1334A24.6	0.00242781		SNORD3A	0.0131395		MT-ATP8	0.00254433		LSM12P1	0.021787		RP11-53O19.1	0.00429446
MTCP1	0.0125847		RAB13	0.000340859		RNU1-27P	0.00396569		MT-ATP6	0.00729176		RN7SKP80	0.00723977		RP11-24N18.1	0.00243777		RNY1	0.0177492		SNORA49	0.00291774		DGKD	0.0272775		NELL2	0.0046178
SNORD116-8	0.0142033		WDFY3	0.00034122		RNU1-2	0.00396569		AL136376.1	0.00734251		SNORD3A	0.00838303		MT-ATP8	0.00263957		RP11-434H6.7	0.0181226		RNU2-61P	0.0029746		RNU6-25P	0.0274271		RP11-422P24.10	0.00531053
RN7SKP80	0.0146699		ATP11A	0.00045385		RNU1-4	0.00396569		TRBV20-1	0.0074101		RPL15P3	0.0102084		SAMD3	0.00291193		RP3-437C15.1	0.0182901		CTC-246B18.10	0.0030994		RNU6-48P	0.0274271		ERCC2	0.00736422
SNORD3C	0.0157687		TCEAL4	0.00050459		RNY3	0.00705611		TMSB4XP6	0.00940673		CTD-2287O16.1	0.0128554		EEF2	0.00336337		APOO	0.0188526		SAMD3	0.0037755		RNU6-16P	0.0274271		IFRG15	0.00858702
HIST1H4K	0.0177837		VAMP8	0.000560181		SNORD94	0.00813768		MT-ND5	0.00990078		RP11-175B9.3	0.0137701		MS4A1	0.00340392		MTCP1	0.0290984		PLAC8	0.00440573		RNU6-29P	0.0274271		RP11-419C5.2	0.0101982
SNORD116-2	0.0241689		PRKCSH	0.000745856		SNORA74B	0.0096538		PHC3	0.0100252		SNORA70	0.0147656		MT-ATP6	0.00369423		RNA5-8SP6	0.0310099		AC069368.3	0.0049089		RP11-265N6.1	0.0288456		POLR2J2	0.0103195
SNORD83B	0.0259809		TAPBP	0.000774941		RNU2-6P	0.0106202		RN7SL425P	0.010353		FTH1P20	0.0195958		MT-ND5	0.00387529		AL049829.1	0.0347197		MT-ND4	0.00517321		SCARNA1	0.0364275		RP11-525A16.4	0.0109662
MIR663A	0.0295851		APEX1	0.000820131		SNHG1	0.0126484		XAF1	0.0122968		RP11-90P5.2	0.0254935		MTATP6P1	0.0040402		RN7SKP274	0.035856		RNU1-27P	0.00523726		MTCP1	0.0375907		RP11-339B21.14	0.0112553
SNORD94	0.0335388		FUS	0.000847513		SNORA28	0.0154612		FAM111A	0.0123461		RNA5-8SP6	0.0294806		RP11-575L7.8	0.00428283		CTD-2287O16.1	0.036324		RNU1-2	0.00523726		SPATA6	0.0382794		SNHG8	0.011549
COX7CP1	0.034933		EEF2	0.000862885		SNORA11	0.0184204		RAB8B	0.0127667		AC005280.1	0.0341275		MT-ND6	0.00562638		NDUFAF4	0.0433218		RNU1-4	0.00523726		SNORD3C	0.0426883		HMGN1P3	0.0128372
RN7SL128P	0.0379661		SHFM1	0.000871426		SNORA23	0.0197714		SMC4	0.0130007		SNORA13	0.0355205		RNA5SP202	0.00600956		GCLM	0.044639		MT-ATP6	0.00657558		PRKD2	0.0466855		DHRS12	0.0128606
CCL4L1	0.0388027		PITPNA	0.000871722		CTD-2287O16.1	0.0223919		RP11-575L7.8	0.0141456		NME7	0.0397842		PLAC8	0.0062465		RP11-611O2.5	0.0449131		MT-ND1	0.00711461		RP11-624G17.3	0.0469653		CDK5RAP3	0.014636
PPP1R14BP3	0.0403978		CCDC124	0.00093473		SNORA79	0.0243831		CCDC82	0.0144964		AC004797.1	0.0401193		NELL2	0.00635792					RP11-466H18.1	0.00719102		RP11-543P15.1	0.0475048		RP11-6N17.4	0.0155916
RP11-761N21.2	0.0410989		ANXA4	0.00104853		SNORA1	0.0250773		ETS1	0.0148387		RNU2-63P	0.0429124		MT-ND4	0.0070068					SNORA73B	0.00752039					IGKC	0.0161728
AL162151.3	0.0487905		SCARNA9	0.0010657		SNORA36C	0.0269327		ITGB1P1	0.0160139					MT-ND2	0.00771348					RNU2-64P	0.00760952					HCG25	0.0174744
			CD97	0.00109859		RP11-761N21.2	0.029113		CTD-3199J23.6	0.0181046					RN7SL425P	0.00815785					MT-ND5	0.00776824					RAD52	0.0175353
			FABP5P7	0.00113257		SNORA18	0.0291164		HNRNPM	0.0185381					LINC00338	0.00831285					RP11-386G11.10	0.00855877					PDGFRA	0.018666
			MED10	0.00114189		SNORD3A	0.0341092		RP11-685N10.1	0.0190849					RP11-466H18.1	0.0096292					SNORA40	0.00915144					PMM1	0.0187231
			CTC-246B18.10	0.00115913		SCARNA18	0.0343072		RP11-1070A24.1	0.0200554					RPS17L	0.0106227					MT-ND2	0.0112492					RP11-316M1.12	0.0189047
			FAM91A1	0.00117608		SNORA21	0.0357149		MT-ND6	0.0203606					MT-ND4L	0.0109075					RP11-24N18.1	0.0114341					SLC25A13	0.01948
			IFI35	0.00124975		SNHG9	0.0473202		SP140	0.0206229					RP11-872D17.8	0.01131					CTC-510F12.6	0.0129829					ATP8A1	0.0195338
			SRSF4	0.00125976					IL7R	0.0211286					AC069368.3	0.0114471					MT-ND6	0.0156788					GRAMD4	0.0207004
			SORL1	0.00135541					SNORA57	0.0251255					MT-ND1	0.011904					RPS17L	0.0158626					TMC8	0.0209411
			TTC13	0.0014601					CTD-2330J20.1	0.0251898					ZNF830	0.0121353					AC005786.7	0.0172786					AC006449.1	0.0211464
			PAIP2	0.0015358					AC069368.3	0.026581					RP11-1070A24.1	0.0125367					RNA5SP202	0.018205					RP11-313P13.4	0.0223382
			TMC8	0.00157774					MT-ND2	0.0281946					AC012615.1	0.0127257					SNORA31	0.0190637					CTD-2353F22.1	0.0238513
			TAF15	0.00160536					DDX5	0.028777					HERC2P3	0.0132802					SNORA14B	0.0205819					RP11-611E13.2	0.0245175
			IFI16	0.00185009					RP11-466H18.1	0.0348569					RP11-982M15.2	0.0134668					SNORA81	0.0250995					PLAC8	0.0249558
			AFF1	0.00196466					MPHOSPH8	0.0360694					PDXDC2P	0.013996					SNORA57	0.0251255					SUMO2P1	0.0250104
			ATIC	0.00205641					UTRN	0.0368798					SNHG12	0.0143119					RP11-982M15.2	0.0261328					SNORA57	0.0251255
			BAZ2A	0.00206967					SON	0.0373261					RP11-641D5.1	0.0146647					CTD-2370N5.3	0.0303351					AQP3	0.0253104
			CLCN3	0.00224893					RP11-645C24.2	0.0425792					RNU2-64P	0.0147697					CTD-2328D6.1	0.034813					GPX1P1	0.0255984
			MROH6	0.00230586					DNAJC25	0.0433752					MT-CYB	0.0186708					SNORA66	0.0368091					LCAT	0.0261836
			DDX3X	0.00230671					SRSF11	0.0442039					TNIK	0.0192202					SNRPEP4	0.037841					CTD-2192J16.22	0.0264064
			PABPC4	0.00248968					SNRPGP10	0.0455405					RNU12	0.0201116					HMGN1P3	0.0406817					RP11-37B2.1	0.0275245
			PRRC2C	0.00249758					RN7SL368P	0.0494068					CTC-435M10.3	0.020479					CTD-2562J17.9	0.047235					TCEB1P19	0.0275384
			CAMK4	0.00254898											RP11-156P1.3	0.0222756											MROH6	0.0278145
			AL136376.1	0.00278793											DDX5	0.0240146											CTD-2006C1.2	0.0280107
			PTRH2	0.00287905											VTRNA1-1	0.0246605											EMC1	0.0286422
			ATP1A1	0.00288734											SNORA57	0.0251255											POLR2J2	0.0287731
			APOBR	0.00291236											RP11-386G11.10	0.0298183											SURF2	0.0290084
			CNDP2	0.00326509											C14orf169	0.0298552											RP11-554J4.1	0.0297683
			HNRNPH3	0.00340417											GIMAP5	0.0322432											RN7SL128P	0.0298001
			MTATP6P1	0.00361902											CTD-2370N5.3	0.0323777											RP11-373D23.2	0.0299996
			HCLS1	0.00375429											AC005786.7	0.0343718											SNORA71B	0.0305439
			SLC36A4	0.00401958											RAB8B	0.0347961											NDUFC1	0.031646
			SFSWAP	0.00416365											ACAP1	0.0358284											CTD-2510F5.4	0.0338613
			MT-ATP8	0.00426651											CTD-2651B20.6	0.0367746											RP11-792A8.4	0.0346415
			LSM10	0.00434341											RP11-841O20.2	0.038837											CTD-3199J23.6	0.0361425
			EMR2	0.00436403											SNORA66	0.0409529											LINC00674	0.0364124
			RPL9P7	0.00491192											TC2N	0.0411332											ACY1	0.0392852
			LRP1	0.0050304											RNF19A	0.0432971											SYCE1L	0.0394573
			MALAT1	0.00509985											AC007566.10	0.0437456											CTD-2349P21.10	0.0400953
			RP11-486A14.2	0.00510686											CD3E	0.0445895											LTB	0.0421961
			GOLIM4	0.00520904											SNORA31	0.0474929											PIGL	0.0431278
			RPL21P75	0.005514											PCED1B-AS1	0.0487578											WDYHV1	0.0437306
			IL10RB-AS1	0.00551535																							RP11-783K16.5	0.0440885
			WBP2	0.00563802																							RPS26	0.0460276
			AC069368.3	0.00611335																							RN7SKP255	0.0461529
			RP11-466H18.1	0.00621697																							RP11-603J24.17	0.0461953
			TLN1	0.00645612																							RP11-513M16.7	0.0470894
			PSMB9	0.00685825																							RP11-1334A24.6	0.0480621
			CHD6	0.00695897																							CIRBP-AS1	0.0482242
			ZRANB2	0.0071089																							RP11-575L7.8	0.049637
			CLPTM1	0.0074885
			HNRNPA1	0.0075364
			CHCHD10	0.00770052
			CTD-2330J20.1	0.00814323
			ACTN1	0.00823071
			GCC2	0.00823216
			MT-ND3	0.0084953
			RN7SL368P	0.00858582
			POLE	0.00875673
			SRRM2	0.00882531
			TC2N	0.00895098
			CDK11B	0.00904138
			TCEAL3	0.00944027
			HSPA5	0.00995312
			GTPBP1	0.0101555
			FLNA	0.0107307
			FKBP5	0.0107399
			TNIK	0.0108385
			SEC62	0.0116569
			MT-ND1	0.0118821
			MT-ATP6	0.0119291
			CSF1R	0.0119568
			GOLGA8B	0.0121414
			IL7R	0.0121986
			SNAP29	0.0123011
			HMGB3	0.012798
			VPS13C	0.012846
			ZMIZ1	0.0129458
			NCL	0.0133752
			PRAM1	0.0135824
			MRPS6	0.014835
			APBB1IP	0.0154706
			LINC00338	0.0168218
			ERICH1	0.0193555
			IGF2R	0.0200173
			ITGB1P1	0.0206852
			HSPE1	0.0206918
			RP11-37B2.1	0.0214848
			SON	0.0216277
			EIF3CL	0.0219959
			CD3E	0.0222547
			MT-ND4	0.023078
			REC8	0.0235995
			CHD3	0.0240027
			FRG1B	0.0242096
			CTD-3199J23.6	0.0245705
			MPHOSPH8	0.0251224
			GBP2	0.0253032
			MT-CO2	0.0262662
			SNORA74B	0.0263053
			SNORA6	0.0264662
			RP11-887P2.3	0.0265599
			CCAR2	0.0265898
			HNRNPH1	0.0273525
			SLC44A2	0.0275054
			RP11-274B18.2	0.0288938
			YARS	0.0291644
			PTGES3P1	0.0295515
			RP11-347C12.2	0.0298287
			MT-CYB	0.030563
			RP11-454L9.2	0.0323309
			APOL1	0.0336698
			SNORA22	0.0336772
			AC090186.1	0.0337726
			RP11-214N15.5	0.0338466
			AC005786.7	0.0346118
			MMP9	0.034918
			RP11-677O4.6	0.0351229
			IGSF6	0.0360394
			RP11-285F7.2	0.0369336
			RPL23AP1	0.0384231
			RP11-841O20.2	0.038837
			AC007283.5	0.0389997
			CCDC12	0.0402266
			RP11-313P13.4	0.0404074
			TNKS1BP1	0.0408071
			RP11-557H15.3	0.0413025
			IFITM2	0.0428089
			ST13P6	0.0451298
			CTD-2562J17.9	0.047235
			RNU4ATAC	0.0487712
			IMMP1L	0.0488296
			RANGRF	0.0488604
			ZFAND3	0.0489389
			MAP4K1	0.049316

## Sheet: ID VOCs UV-Inact vs VOCs Active
Supplementary File : Complete DEGs list of Immunosuppressed MDM exposed to UV-inactivated VOCs normalized to each active VOCs counterpart
D614G						ALPHA						GAMMA						DELTA						OMICRON
up	Pvalue		down	Pvalue		up	p-value		down	Pvalue		up	Pvalue		down	Pvalue		up	p-value		down	Pvalue		up	p-value		down	p-value
SAFB2	0.00295614		RN7SL450P	0.00308583		GNRHR2P1	0.000849104		CTC-487M23.8	0.00261856		Z98256.1	0.0122688		U3	0.0136639		SNORA22	0.0248033		RNU6-37P	0.0092421		CTD-2555O16.2	Pvalue		LSM7	0.000652205
ZNF137P	0.00572875		HIST1H4A	0.00438112		RP11-611O2.5	0.008699		SNORA1	0.00358354		SNORA69	0.0291709		RP11-90P5.2	0.0254935		SNHG7	0.0315296		RNU6-11P	0.0092421		PXN-AS1	0.000199515		TIMM23B	0.00120273
SCARNA8	0.00594633		FAM104B	0.00616203		AC015987.2	0.0208842		RP11-785H5.1	0.0085395		RP11-612B6.2	0.0296004		AL162151.3	0.0276583					RNU6-7	0.0092421		RP11-337C18.10	0.00101599		STAG3	0.00156688
SNORA5C	0.00729831		GCSHP5	0.0107531					DNAJC27-AS1	0.0123369		RP11-212P7.3	0.0318469								RNU6-8	0.0092421		NUDCD2	0.00201979		TMEM220	0.00230925
DNAJC19P5	0.0104905		AL162151.3	0.0204209					CTB-63M22.1	0.0185483		RP11-6N17.6	0.0378479								RNU6-1	0.0092421		RP11-295G20.2	0.00249083		LTBP4	0.00288714
PTMAP2	0.0132778		APOBEC3F	0.0319884					SNORD16	0.0205744											RNU6-36P	0.0092421		CDADC1	0.00392949		NME6	0.00475387
AL353354.2	0.0304668		HMGN1P38	0.041949					AC002398.9	0.0220601											RNU6-4P	0.0092421		RPLP0P6	0.00449612		SNORA14B	0.00577731
CTA-268H5.12	0.0459487		EARS2	0.0445375					SNORA63	0.0252845											RNU6-5P	0.0092421		RP11-234A1.1	0.00528852		TMED7-TICAM2	0.00624888
			SNORD116-24	0.0486859					SNORA36C	0.0269327											RNU6-3P	0.0092421		ZNF613	0.00534479		CNNM3	0.00794931
									AC064834.3	0.0292178											RNU6-2	0.0092421		SNORA71B	0.00596978		UPK3BL	0.0189484
									7SK	0.0302536											RNU6-9	0.0092421		CDK1	0.00814375		GMDS	0.0203987
									SNORA42	0.0312217											RNU6-6P	0.0092421		POLR2J2	0.00844601		AC016999.2	0.0256686
									SNORA13	0.0381338											RP11-500M8.7	0.0132602		GCSHP5	0.0136285		RP11-166P13.3	0.0265555
									SNORA56	0.0423268											AL139819.1	0.0161963		IKBKGP1	0.0139535		RP11-989F5.1	0.0266978
									SLX1B	0.0434044											RN7SL151P	0.0220597		RP11-697E22.1	0.0154072		TRGV8	0.0304119
																					AC084082.3	0.0252132		SNORA11	0.0231513		PTGES3P2	0.0306361
																					SCARNA20	0.0254406		RPL12P4	0.0244913		MYLPF	0.0326463
																					VTRNA1-1	0.0261419		RP3-469D22.1	0.0253313		AL136376.1	0.0327374
																					SCARNA21	0.0286805		CTD-2538C1.2	0.0254005		RP11-271C24.3	0.0333796
																					ITGB1P1	0.0305612		RP11-214K3.19	0.0262978		RP1-20N2.6	0.0413285
																					SNORD16	0.0306617		TLCD1	0.0263025		TMEM150B	0.0464628
																					HIST2H3D	0.0311453		AC006449.1	0.0263325
																					SNHG9	0.0349034		RP11-3J10.7	0.02757
																					RP11-785H5.1	0.0410541		RP11-792A8.4	0.0292335
																								HMGB1P14	0.0329157
																								AC012318.3	0.0330002
																								APOC4-APOC2	0.0339025
																								RNU1-27P	0.0356527
																								RNU1-2	0.03654
																								RNU1-4	0.03654
																								CDC45	0.03654
																								RP11-977G19.11	0.0391054
																								POLR2J2	0.0396936
																								RP13-131K19.6	0.0422468
																								ACY1	0.0438501
																								PKD1P5	0.0488184
																									0.0498006

## Sheet: down-reg genes in IDvsIC
Supplementary File : Complete down-regulated gene list of Immunosuppressed MDM exposed to VOCs normalized to each immunocompetent counterpart MDM exposed to VOCs
D614G				ALPHA				GAMMA				DELTA				OMICRON
	FC	Pvalue			FC	Pvalue			FC	Pvalue			FC	Pvalue			FC	Pvalue
MRC1	-3.92696	0.00623214		LUZP6	-4.98199	0.000620243		SNHG14	-3.45203	0.0112909		ETNK2	-1.75514	0.0255314		SNHG9	-3.80721	2.1102e-05
MS4A6A	-3.72397	0.00121731		FCGR1C	-3.42811	6.14508e-05		TMSB10P1	-3.14555	0.00168881		HIST2H4B	-1.68002	0.0416173		HIST1H3B	-2.44074	0.00897822
FCGR1C	-3.56078	0.00165432		MRC1	-3.05005	0.00831382		SRP9P1	-3.00815	0.00138476		IFI6	-1.57877	0.0479982		MT1H	-2.361	0.012306
MS4A7	-3.35227	0.000765865		GPR34	-2.85624	0.00488859		GPR34	-2.90753	0.0033767						UBE2C	-2.28267	0.00145405
CD163	-3.28448	0.0111242		MS4A7	-2.76147	0.00576777		MRC1	-2.83445	0.0138354						HIST1H2BM	-2.27883	0.0219876
CD14	-3.25394	0.0380977		MNDA	-2.679	0.000275867		TMEM173	-2.70827	0.00517192						GDF15	-2.25668	0.00182603
LRRC25	-3.23544	0.0020529		TMEM173	-2.59459	0.00195658		FCGR1A	-2.66951	0.0017656						SPOCD1	-2.22065	0.0179551
ALOX5	-3.15573	0.00776971		P2RY13	-2.59305	0.00190942		FCGR1B	-2.6688	0.000306158						SLC11A1	-2.22023	0.00184561
MARCO	-3.1026	0.0438935		CCL2	-2.58896	0.0317103		MNDA	-2.60978	8.47997e-05						TM4SF19	-2.21798	0.00416663
TMEM173	-2.99104	0.00314789		EMR3	-2.58877	0.0172879		MS4A7	-2.59296	0.0030238						S100P	-2.2094	0.00833149
MRC1L1	-2.98756	0.00611869		MPEG1	-2.56547	0.00152269		EVL	-2.57967	1.31116e-05						DUSP6	-2.19969	0.00746429
FCGR1A	-2.98566	0.000877576		FCGR1A	-2.52317	0.000453523		DOK2	-2.54524	0.00544662						TTC39B	-2.19059	5.4308e-05
P2RY13	-2.94231	0.00244994		EML4	-2.50169	0.000274062		GPD1	-2.47855	0.00462419						HIST1H2AL	-2.1674	0.00305208
SCIMP	-2.93265	0.000244614		MRC1L1	-2.49276	0.0193058		MS4A6A	-2.46762	0.00613822						LY9	-2.14746	0.00174316
DOK2	-2.91873	0.000108075		TMSB4XP1	-2.47492	0.0423584		NAIP	-2.44169	0.000595025						TNFSF15	-2.13515	0.00515349
CCL2	-2.90653	0.0194261		CASP1	-2.466	0.000807196		KDM5D	-2.39626	0.0199033						STMN1	-2.12998	0.00083377
EVL	-2.89395	0.000729397		MTND2P28	-2.4574	0.038166		EMR3	-2.39169	0.0248136						ETNK2	-2.1067	0.00487306
APEX1	-2.8627	0.00201546		MS4A6A	-2.4533	0.0119724		MTND2P28	-2.38825	0.0297554						CLDN23	-2.10039	0.00573979
MPEG1	-2.85828	0.000895979		KDM5D	-2.44727	0.0193454		SPRED1	-2.37873	0.0066359						TNFSF8	-2.08695	0.00832891
				NAIP	-2.42209	0.00348033		EML4	-2.36757	0.000512298						SNRPGP4	-2.08377	0.000328128
				EVL	-2.3636	3.97589e-05		MPEG1	-2.3562	0.00258857						HIST1H2BH	-2.0768	0.0401424
				XAF1	-2.36218	0.0112006		P2RY13	-2.35317	0.00158035						CDK1	-2.06132	0.0020141
				TMEM236	-2.34864	0.00431792
				MSR1	-2.32571	0.00584686
				DOK2	-2.30874	0.00771844
				TXLNG2P	-2.30181	0.00506449

## Sheet: up-reg genes in IDvsIC
Supplementary File : Complete up-regulated gene list of Immunosuppressed MDM exposed to VOCs normalized to each immunocompetent counterpart MDM exposed to VOCs
D614G				ALPHA				GAMMA				DELTA				OMICRON
	FC	Pvalue			FC	Pvalue			FC	Pvalue			FC	Pvalue			FC	Pvalue
CCL1	2.18386	0.0319337		CCL1	1.89511	0.0199702		CCL1	2.43009	0.00339459		NPIPB5	2.07496	0.0167072		MT-ND6	3.1816	0.00151601
CCL4L1	2.06404	0.0222355		SNHG1	1.76721	0.037595		IFI6	1.64801	0.00481696		HBEGF	1.98694	0.00770591		MT-ND2	2.78523	0.00116458
ARMC9	1.92127	0.00208738		ADAMDEC1	1.72689	0.00209372		SEMA6B	1.59288	0.043053		MT-ND6	1.96967	0.000385237		MT-ND5	2.6453	0.00180943
NQO1	1.91925	0.0150509		RAB6B	1.67542	0.0318566		IFI27	1.54648	0.0140546		CYP19A1	1.81662	0.0186635		TRBC2	2.10584	0.0207416
ADAMDEC1	1.66191	0.022119		RASAL1	1.57872	0.0116793						NPIPB4	1.80328	0.00867308		MT-ND4	2.01146	0.00480908
TNFRSF18	1.50648	0.0153511										NES	1.68627	0.00055648		MT-ND1	1.97754	0.00941709
												MT-CYB	1.68445	0.00306715		SNHG7	1.95483	0.0254829
												MMP7	1.67553	0.0451018		MT-CYB	1.85107	0.00822217
												CCL3L1	1.67461	0.00391231		MTATP6P1	1.75819	0.00725093
												CSF1	1.63704	0.000171624		MT-ND4L	1.67974	0.0021479
												SNHG9	1.62131	0.0405997
												HLA-DOA	1.58125	0.00684644
												MT-ND4	1.56132	0.0121766
												LRP1	1.5351	0.00190902
												FUS	1.51756	0.000748004
